# Supplementary material for: Short-, Medium-, and Long-Chain Chlorinated Paraffins in Indoor Dust from South China and the Midwestern United States
Source: Toxics. 2025 May 23;13(6):428. doi: 10.3390/toxics13060428 (PMC12197769; doi:10.3390/toxics13060428)
Supplement: Supplementary file 1 [file toxics-13-00428-s001.zip]

Archive with 1 entries (1 files):
- toxics-3605461-supplementary.pdf
